# Supplementary material for: Mapping Genetic Variants Underlying Differences in the Central Nitrogen Metabolism in Fermenter Yeasts
Source: PLoS One. 2014 Jan 21;9(1):e86533. doi: 10.1371/journal.pone.0086533 (PMC3897725; doi:10.1371/journal.pone.0086533)
Supplement: Table S1 — Consumption levels (mg/L) for each nitrogen source in the 96 segregants from the WE × SA cross. (XLSX) [file pone.0086533.s004.xlsx]

## Sheet: Hoja1
Table S1																															Table SX2
Segregant	Aspartic_Acid_1	Aspartic_Acid_2	Apartic_Acid_Average	Glutamate_Acid_1	Glutamate_Acid_2	Glutamate_Acid_Average	Serine_1	Serine_2	Serine_Average	Histidine_1	Histidine_2	Histidine_Average	Glutamine_1	Glutamine_2	Glutamine_Average	Arginine_1	Arginine_2	Arginine_Average	Threonine_1	Threonine_2	Threonine_Average	Tyrosine_1	Tyrosine_2	Tyrosine_Average	Ammonium_1	Ammonium_2	Ammonium_Average	Methionine_1	Methionine_2	Methionine_Average	Tryptophan_1	Tryptophan_2	Tryptophan_Average	Isoleucine_1	Isoleucine_2	Isoleucine_Average	Leucine_1	Leucine_2	Leucine_Average	Phenylalanine_1	Phenylalanine_2	Phenylalanine_Average	Lysine_1	Lysine_2	Lysine_Average
1	44.111	44.2525	44.1818	116.19	111.363	113.777	21.246	22.6924	21.9692	40.1609	40.775	40.468	232.174	240.004	236.089	141.614	146.567	144.091	27.3449	28.1347	27.7398	5.2036	4.7593	4.98145	204.928	206.089	205.509	29.8302	27.0868	28.4585	169.26	171.238	170.249	24.7382	25.4387	25.0885	45.1855	45.2509	45.2182	32.8271	33.0436	32.9353	23.6897	23.6551	23.6724
2	43.8015	43.5583	43.6799	108.335	109.645	108.99	22.1427	24.0773	23.11	30.7654	32.2887	31.527	208.004	206.596	207.3	86.1289	92.6414	89.3851	24.9968	27.4007	26.1988	5.0813	5.9795	5.5304	260.36	274.267	267.313	26.6742	26.3411	26.5077	165.482	161.484	163.483	22.2974	23.9484	23.1229	38.7236	41.7231	40.2234	33.2535	34.3627	33.8081	23.0038	23.6427	23.3233
3	44.029	44.1526	44.0908	109.294	108.677	108.985	25.6431	21.36	23.5016	42.8193	41.6782	42.2488	232.964	215.301	224.133	84.2506	49.6287	66.9397	30.8752	25.6394	28.2573	3.6012	2.4274	3.0143	300.365	281.821	291.093	25.0513	25.9241	25.4877	170.741	166.951	168.846	27.2805	27.1284	27.2045	46.0233	45.8502	45.9368	32.354	32.3544	32.3542	23.5924	23.3888	23.4906
4	44.1954	44.1782	44.1868	108.958	108.831	108.894	19.9691	19.2804	19.6247	27.5213	28.2677	27.8945	216.596	213.616	215.106	99.663	85.339	92.501	25.7263	25.9146	25.8205	1.6047	1.5468	1.57575	221.345	216.583	218.964	25.3721	25.4211	25.3966	151.85	145.275	148.563	23.066	25.0829	24.0744	43.7	45.263	44.4815	29.4275	31.4142	30.4209	23.6586	23.5113	23.5849
5	42.9009	43.1654	43.0331	96.1126	96.3004	96.2065	25.9054	26.8087	26.3571	32.5522	34.0624	33.3073	237.651	239.456	238.554	73.2142	75.0592	74.1367	29.3723	30.1434	29.7579	3.977	4.4965	4.23675	280.487	299.532	290.01	24.6544	23.9769	24.3157	171.859	170.024	170.942	27.5699	28.486	28.028	46.9496	47.4982	47.2239	32.995	34.0745	33.5348	23.6057	23.7351	23.6704
6	43.8897	43.7907	43.8402	113.056	112.325	112.691	15.6775	15.0465	15.362	38.4575	39.1551	38.8063	212.984	210.189	211.587	88.3362	84.479	86.4076	21.0044	20.419	20.7117	4.0237	3.9754	3.99955	235.577	234.563	235.07	25.7043	24.9172	25.3107	173.07	173	173.035	22.1447	22.2492	22.197	42.9573	43.6491	43.3032	33.8733	33.9896	33.9314	23.1784	23.2159	23.1972
7	43.9819	43.9062	43.944	113.015	112.441	112.728	48.6339	48.9704	48.8021	38.4501	38.0789	38.2645	305.996	305.678	305.837	91.3154	72.4476	81.8815	53.6587	54.1872	53.923	9.6865	9.563	9.62475	166.451	150.81	158.631	23.9651	23.901	23.9331	177.527	177.066	177.297	22.5328	19.9692	21.251	47.4137	47.5664	47.49	36.5365	36.4343	36.4854	23.5606	23.5393	23.5499
8	43.8936	43.8735	43.8835	114.983	114.014	114.498	19.9636	17.8762	18.9199	38.7424	37.7667	38.2546	217.239	207.916	212.578	117.244	97.7745	107.509	27.2445	25.0252	26.1349	3.3805	2.6479	3.0142	250.927	232.026	241.477	25.5644	25.3696	25.467	121.709	115.454	118.582	20.9267	20.0288	20.4778	40.1419	39.7869	39.9644	30.4901	29.8501	30.1701	23.6929	23.7157	23.7043
9	43.7567	43.9225	43.8396	119.284	119.233	119.258	18.9938	20.5963	19.795	28.6833	28.0995	28.3914	197.016	201.616	199.316	59.932	64.2525	62.0922	23.3315	24.234	23.7828	2.0772	2.8031	2.44015	134.372	133.49	133.931	25.4911	25.752	25.6215	131.196	135.084	133.14	24.0987	24.0573	24.078	44.9638	44.9684	44.9661	27.02	26.8987	26.9594	23.9787	24.0552	24.017
10	44.2424	44.0587	44.1506	111.743	115.071	113.407	43.4467	41.4516	42.4492	42.8136	44.7742	43.7939	316.483	307.192	311.837	111.046	114.889	112.968	53.7303	51.4289	52.5796	16.139	15.3378	15.7384	224.672	240.414	232.543	23.9383	32.1777	28.058	166.625	165.368	165.996	32.4368	32.3119	32.3743	48.4679	48.4679	48.4679	37.283	37.283	37.283	22.9747	23.3163	23.1455
11	43.261	43.427	43.344	106.045	107.264	106.655	14.766	10.2826	12.5243	38.6527	38.8455	38.7491	219.333	200.383	209.858	109.387	81.9625	95.6749	16.3328	12.08	14.2064	3.356	2.4186	2.8873	341.685	339.36	340.522	25.6375	25.1422	25.3898	169.982	161.871	165.926	16.5361	16.7113	16.6237	38.2938	38.6586	38.4762	30.6058	30.6676	30.6367	23.6413	22.1744	22.9078
12	43.7734	44.1756	43.9745	120.287	104.16	112.224	31.1609	28.2448	29.7029	27.6728	24.9952	26.334	236.423	247.815	242.119	84.927	79.799	82.363	36.3894	33.7485	35.069	4.9381	4.2234	4.58075	191.067	162.646	176.857	24.4718	26.1251	25.2984	169.921	170.064	169.992	26.8909	24.8975	25.8942	44.8616	43.2506	44.0561	32.6527	30.0287	31.3407	23.3513	23.5121	23.4317
13	40.1956	40.1858	40.1907	98.0287	96.8184	97.4236	16.1429	17.7177	16.9303	22.7229	24.0812	23.402	185.167	195.001	190.084	79.6131	87.9668	83.79	21.636	23.1953	22.4156	2.867	3.5576	3.2123	122.842	126.646	124.744	27.3557	28.1441	27.7499	154.784	154.878	154.831	22.4264	22.8214	22.6239	43.356	44.0334	43.6947	26.4599	27.0914	26.7756	23.9621	23.8826	23.9224
14	43.9517	43.9597	43.9557	108.126	109.852	108.989	29.284	29.4285	29.3562	37.4842	36.4666	36.9754	261.389	261.326	261.357	77.4679	76.644	77.0559	35.6652	34.9741	35.3197	6.7478	6.1847	6.46625	258.048	251.178	254.613	23.7867	23.5846	23.6856	166.762	169.382	168.072	28.2051	26.5788	27.392	46.5609	45.6399	46.1004	35.4759	35.1275	35.3017	23.3754	23.4255	23.4004
15	41.2376	41.1832	41.2104	98.8589	97.6692	98.264	15.1301	14.8755	15.0028	28.3768	27.8392	28.108	195.493	194.219	194.856	116.336	111.831	114.083	17.7998	17.9163	17.858	3.0847	3.4003	3.2425	195.01	183.101	189.056	27.3302	26.7381	27.0342	165.823	159.585	162.704	18.975	21.0158	19.9954	41.0431	44.1746	42.6088	29.3085	31.0503	30.1794	23.5797	23.6794	23.6295
16	43.6533	43.4546	43.554	117.332	117.715	117.524	7.2885	10.0865	8.6875	32.5591	34.6936	33.6264	169.477	183.205	176.341	-18.8254	-6.7258	-12.7756	18.0023	20.5099	19.2561	1.0991	1.5653	1.3322	250.325	259.959	255.142	25.3878	30.0785	27.7331	134.227	129.586	131.907	26.2304	28.1716	27.201	45.903	46.2807	46.0919	33.3097	34.6493	33.9795	23.4876	23.4152	23.4514
17	43.0349	43.3498	43.1923	114.591	113.964	114.278	16.3884	14.7888	15.5886	40.8683	38.5645	39.7164	236.504	229.123	232.813	34.4094	23.4839	28.9467	28.1751	27.1756	27.6754	10.2505	9.8828	10.0666	281.594	277.558	279.576	25.2046	24.9913	25.098	160.945	161.598	161.272	31.1116	31.171	31.1413	47.2151	47.1956	47.2054	36.7458	36.7338	36.7398	23.4744	23.4594	23.4669
18	44.4701	44.1231	44.2966	117.592	116.425	117.009	25.2121	28.0744	26.6432	38.4282	39.7167	39.0725	238.259	254.989	246.624	28.7254	35.0225	31.874	36.3549	39.3872	37.871	10.5342	11.2823	10.9083	204.784	217.823	211.304	25.0171	26.2748	25.6459	173.348	171.464	172.406	32.2508	32.2719	32.2614	47.5001	48.0854	47.7927	36.8699	36.9923	36.9311	23.46	23.189	23.3245
19	42.1676	42.1513	42.1594	113.069	112.758	112.914	7.9732	12.0913	10.0322	22.0083	24.1855	23.0969	164.507	189.267	176.887	52.4468	85.1588	68.8028	14.27	17.9829	16.1264	0.8106	1.8838	1.3472	124.15	141.693	132.922	28.8488	26.3329	27.5908	146.036	141.956	143.996	16.9915	18.6179	17.8047	35.278	36.7535	36.0157	22.4335	23.7806	23.1071	23.617	23.6452	23.6311
20	43.2664	43.6244	43.4454	118.384	120.144	119.264	5.5992	17.6532	11.6262	29.1351	33.0322	31.0836	144.385	211.45	177.917	13.0491	108.466	60.7576	14.014	24.6393	19.3267	-3.5539	1.0376	-1.25815	145.42	156.746	151.083	30.0575	26.1896	28.1236	139.412	148.39	143.901	17.8114	20.2652	19.0383	37.4769	39.2703	38.3736	23.4424	25.1314	24.2869	23.7577	23.8155	23.7866
21	43.698	43.449	43.5735	111.73	109.38	110.555	16.5321	2.8741	9.7031	41.7698	37.4738	39.6218	242.643	188.728	215.685	67.7563	-28.4625	19.6469	26.713	16.4834	21.5982	9.168	6.7853	7.97665	278.24	248.7	263.47	24.5031	24.2779	24.3905	171.834	168.901	170.367	28.8603	27.7578	28.309	46.856	47.1103	46.9832	36.5589	36.3682	36.4635	23.0372	22.639	22.8381
22	43.0997	43.0117	43.0557	117.756	116.273	117.014	10.3657	10.5106	10.4382	33.6007	34.1926	33.8967	193.65	198.2	195.925	55.937	61.9543	58.9457	21.0118	21.4069	21.2094	-2.6682	-2.4625	-2.56535	214.401	235.364	224.883	26.0538	25.3224	25.6881	158.3	159.97	159.135	22.6028	23.3988	23.0008	41.486	42.4274	41.9567	27.4557	28.5977	28.0267	22.2702	22.3042	22.2872
23	38.6419	39.4958	39.0688	95.8444	99.2389	97.5417	12.3144	25.5073	18.9108	26.8035	32.1273	29.4654	140.534	215.803	178.169	-40.8911	80.1479	19.6284	18.1539	29.8471	24.0005	0.4915	4.3403	2.4159	73.5553	144.017	108.786	25.7321	25.5801	25.6561	108.237	119.979	114.108	24.4097	25.2708	24.8403	43.8658	44.2452	44.0555	29.3541	30.6862	30.0202	23.7342	23.9021	23.8181
24	43.0973	43.4264	43.2619	118.045	117.742	117.893	21.5976	33.4718	27.5347	19.4464	28.0221	23.7342	182.707	224.867	203.787	54.3542	118.98	86.6672	26.1837	37.9666	32.0752	1.8089	6.2201	4.0145	70.6665	108.619	89.6425	26.6294	25.7824	26.2059	169.775	158.423	164.099	18.0598	28.4969	23.2783	31.8921	45.7453	38.8187	32.6525	36.1163	34.3844	23.5607	23.6938	23.6273
25	43.1147	43.1184	43.1165	117.736	118.085	117.91	11.6063	14.0359	12.8211	26.5342	28.1049	27.3195	179.882	193.871	186.877	26.7607	47.9518	37.3563	20.249	22.1877	21.2184	1.3952	2.8099	2.10255	173.086	172.974	173.03	25.0309	24.8056	24.9183	167.483	169.426	168.454	20.267	20.904	20.5855	38.7437	39.0644	38.904	24.0913	24.5169	24.3041	23.1394	23.4052	23.2723
26	43.2516	43.3995	43.3255	115.89	115.898	115.894	29.1193	32.1522	30.6358	34.0982	35.2459	34.672	248.997	269.829	259.413	87.6042	118.646	103.125	39.8571	43.2347	41.5459	13.0467	14.0561	13.5514	192.07	211.727	201.899	23.7488	23.4068	23.5778	177.332	177.535	177.433	25.4105	22.7403	24.0754	47.6392	47.6116	47.6254	36.8631	36.9958	36.9295	23.2384	23.2305	23.2344
27	43.733	43.8422	43.7876	119.286	119.413	119.35	18.7423	24.3912	21.5667	44.036	43.6301	43.8331	202.69	230.831	216.761	88.2004	125.293	106.747	28.5866	32.7915	30.6891	7.6597	8.5687	8.1142	201.004	214.982	207.993	25.8859	25.6899	25.7879	139.445	139.659	139.552	29.3131	30.3264	29.8197	46.7939	47.2685	47.0312	36.1976	36.4064	36.302	23.8903	23.8912	23.8908
28	43.5071	43.1668	43.337	113.213	112.227	112.72	32.4545	28.5777	30.5161	41.1519	39.2966	40.2242	267.901	246.316	257.108	146.514	106.555	126.534	36.0936	32.1882	34.1409	4.5691	2.6124	3.59075	281.876	268.884	275.38	25.2717	24.9029	25.0873	155.075	149.608	152.341	26.8094	26.083	26.4462	45.9187	45.866	45.8924	32.3558	32.0302	32.193	24.0552	23.2106	23.6329
29	44.102	44.1723	44.1371	119.513	119.075	119.294	24.2387	23.7349	23.9868	43.9553	41.3023	42.6288	236.539	232.644	234.591	125.104	111.931	118.518	32.5438	32.012	32.2779	8.5963	8.5682	8.58225	213.461	202.977	208.219	27.3365	26.9569	27.1467	140.692	140.493	140.593	30.0569	30.3208	30.1888	47.4175	47.4306	47.4241	36.5054	36.5105	36.508	23.8102	23.5612	23.6857
30	44.0622	44.051	44.0566	115.279	116.597	115.938	31.9637	29.6305	30.7971	30.3712	26.5347	28.453	241.115	235.643	238.379	68.3496	67.8489	68.0992	36.3658	34.5603	35.4631	6.9045	6.3161	6.6103	245.165	192.762	218.963	25.3775	25.8587	25.6181	172.891	171.862	172.376	30.6236	29.9659	30.2948	47.271	47.7555	47.5132	36.313	36.254	36.2835	22.9823	23.1551	23.0687
31	43.351	43.296	43.3235	110.588	110.877	110.733	14.2305	13.2632	13.7469	32.0579	32.9959	32.5269	205.971	205.226	205.598	119.698	114.142	116.92	17.5755	17.0838	17.3297	1.3882	0.9484	1.1683	208.269	202.885	205.577	25.8136	25.0896	25.4516	149.592	150.282	149.937	14.3074	14.162	14.2347	30.0625	28.9609	29.5117	16.6926	18.083	17.3878	23.7061	23.6548	23.6805
32	43.9887	44.0137	44.0012	108.269	113.322	110.795	35.5849	30.137	32.861	39.2848	36.9563	38.1206	311.395	281.03	296.212	74.6944	88.5658	81.6301	48.4866	41.5944	45.0405	11.3622	8.7533	10.0578	283.165	241.499	262.332	25.6648	25.9602	25.8125	169.755	165.604	167.679	32.2285	31.31	31.7692	47.9131	47.7359	47.8245	36.9922	36.7403	36.8663	22.0181	22.3529	22.1855
33	44.1135	44.0535	44.0835	118.467	118.542	118.505	25.0271	25.0842	25.0556	34.6164	33.1197	33.868	244.271	242.096	243.184	126.3	122.579	124.439	32.4092	32.3555	32.3824	6.705	6.73	6.7175	193.812	183.594	188.703	27.2892	26.0763	26.6827	140.894	133.464	137.179	29.675	30.1284	29.9017	47.3787	47.5899	47.4843	36.113	36.3781	36.2456	23.7992	23.755	23.7771
34	40.7225	40.7851	40.7538	102.927	103.527	103.227	4.0828	6.9947	5.53875	33.3866	33.9883	33.6874	192.003	202.465	197.234	59.2304	76.2594	67.7449	12.1607	14.8578	13.5092	-0.0844	1.3874	0.6515	313.253	313.969	313.611	28.2295	28.0287	28.1291	170.499	173.142	171.821	17.1021	17.6829	17.3925	35.1888	36.4862	35.8375	22.4535	22.3934	22.4234	21.7452	21.6777	21.7114
35	44.0686	44.116	44.0923	115.08	114.696	114.888	24.7569	28.5561	26.6565	37.1097	36.0569	36.5833	229.599	245.857	237.728	73.0879	88.6464	80.8671	28.9945	33.4769	31.2357	1.5273	2.8288	2.17805	254.739	245.885	250.312	27.5762	27.0088	27.2925	168.643	163.015	165.829	22.2333	26.0348	24.134	42.2813	45.5595	43.9204	26.9792	31.3914	29.1853	23.1986	23.0846	23.1416
36	40.306	39.9583	40.1322	101.629	100.097	100.863	26.3167	26.1617	26.2392	25.6045	24.5869	25.0957	220.091	220.566	220.329	79.4936	72.9981	76.2459	29.9442	29.3711	29.6577	4.5962	4.3058	4.451	115.128	119.748	117.438	28.0116	27.7586	27.8851	149.454	136.129	142.792	21.1439	21.0843	21.1141	37.7157	37.5111	37.6134	28.9928	29.9438	29.4683	23.8877	23.9013	23.8945
37	43.9582	44.0587	44.0085	114.488	113.589	114.039	39.3034	38.5065	38.9049	32.5732	32.1031	32.3381	267.323	265.823	266.573	101.04	94.2827	97.6612	42.946	42.1411	42.5436	8.9947	9.0659	9.0303	122.198	111.184	116.691	27.7154	27.7789	27.7472	170.293	167.648	168.97	30.0697	30.1483	30.109	46.4562	46.4584	46.4573	35.5965	35.7206	35.6585	23.8308	23.8572	23.844
38	43.8463	44.0012	43.9237	115.669	114.675	115.172	8.7054	5.3513	7.02835	35.348	30.0107	32.6793	197.116	181.249	189.183	93.2575	65.4715	79.3645	15.4691	12.0629	13.766	-0.5193	-1.4936	-1.00645	267.692	249.35	258.521	27.1585	26.8077	26.9831	160.333	156.718	158.525	12.0384	10.7707	11.4046	25.584	23.1652	24.3746	17.8593	17.3814	17.6203	23.5468	21.9663	22.7566
39	38.1434	37.7914	37.9674	84.3968	83.218	83.8074	19.7323	19.0681	19.4002	41.8951	41.1423	41.5187	250.412	250.186	250.299	81.1292	83.4917	82.3105	29.1313	27.8361	28.4837	8.289	7.786	8.0375	300.721	286.43	293.576	26.948	27.1226	27.0353	154.061	152.511	153.286	29.8133	28.6993	29.2563	46.9757	46.3546	46.6651	36.4762	36.2118	36.344	22.764	23.466	23.115
40	44.1277	44.1664	44.1471	117.394	117.564	117.479	41.947	44.2248	43.0859	28.4713	28.5791	28.5252	272.054	277.745	274.899	87.6018	89.357	88.4794	47.8867	48.9901	48.4384	7.3671	7.3646	7.36585	100.501	121.126	110.813	27.7923	27.2879	27.5401	165.458	163.875	164.667	31.3855	31.3761	31.3808	47.8137	47.7074	47.7606	35.9476	36.1424	36.045	23.524	23.5342	23.5291
41	44.0624	44.0145	44.0384	115.495	115.173	115.334	38.8539	39.0646	38.9592	34.9232	36.2442	35.5837	290.051	292.316	291.183	78.6547	79.8476	79.2511	47.3909	47.4741	47.4325	10.7941	10.6011	10.6976	152.128	146.596	149.362	26.3333	27.1576	26.7455	166.313	164.486	165.399	31.6811	31.5572	31.6192	47.4807	47.4565	47.4686	36.8112	36.6624	36.7368	23.2259	23.2208	23.2233
42	43.8273	43.8098	43.8186	117.707	117.56	117.633	19.5534	18.366	18.9597	42.2834	42.853	42.5682	236.386	231.523	233.955	120.212	112.346	116.279	27.7092	26.6785	27.1939	4.0107	3.7746	3.89265	232.599	236.595	234.597	30.459	30.2225	30.3407	153.808	153.378	153.593	29.8098	29.3926	29.6012	47.4298	47.6626	47.5462	35.3885	35.1217	35.2551	23.6004	23.5235	23.5619
43	43.9438	44.0452	43.9945	116.791	116.697	116.744	42.4664	39.7651	41.1157	42.962	41.7799	42.371	295.82	280.195	288.007	144.741	114.866	129.804	49.4893	48.5108	49.0001	12.1824	12.656	12.4192	210.37	200.435	205.402	26.1879	26.0918	26.1398	164.385	155.084	159.735	32.3318	32.2549	32.2933	48.4679	48.4679	48.4679	37.283	37.283	37.283	23.0562	22.9178	22.987
44	44.0973	43.2948	43.696	114.098	114.872	114.485	11.7133	10.6465	11.1799	27.9201	29.3913	28.6557	186.89	187.404	187.147	69.2398	61.6036	65.4217	16.9107	16.9336	16.9221	0.6967	0.9306	0.81365	308.205	315.18	311.693	23.1724	23.7493	23.4609	162.003	155.83	158.916	14.5739	14.5799	14.5769	31.696	33.0775	32.3867	19.5918	18.9188	19.2553	23.8653	23.8637	23.8645
45	43.9957	44.1083	44.052	117.859	117.834	117.847	7.1063	11.2289	9.1676	48.001	47.1062	47.5536	198.148	211.689	204.918	64.7276	88.3556	76.5416	12.3103	15.9999	14.1551	-1.2332	-0.0851	-0.65915	314.843	315.507	315.175	20.097	21.1619	20.6294	149.857	156.077	152.967	17.1343	18.7771	17.9557	39.8915	42.2027	41.0471	23.1776	24.2667	23.7221	23.4996	23.4223	23.461
46	43.9402	43.9213	43.9308	114.526	113.303	113.915	29.4944	28.9771	29.2357	40.2001	37.2365	38.7183	273.672	276.737	275.205	123.489	117.577	120.533	39.3656	39.1166	39.2411	10.2304	9.5166	9.8735	261.743	232.572	247.158	26.9698	26.7005	26.8351	169.963	168.65	169.307	31.6044	31.5095	31.557	47.6283	47.6229	47.6256	36.8907	36.8912	36.8909	23.859	23.7808	23.8199
47	44.1013	43.8326	43.9669	113.324	113.354	113.339	35.6918	31.4802	33.586	33.4589	28.9853	31.2221	248.973	241.479	245.226	88.8633	86.9886	87.926	39.1341	35.255	37.1945	7.2654	5.8947	6.58005	173.118	145.479	159.298	27.1519	27.3706	27.2613	172.473	170.878	171.675	30.2385	27.954	29.0963	47.7224	46.6502	47.1863	35.763	34.257	35.01	23.529	23.5085	23.5188
48	43.9212	43.9672	43.9442	114.33	114.585	114.458	29.7026	28.9084	29.3055	31.4709	33.0638	32.2674	233.047	233.3	233.174	85.6657	80.7865	83.2261	32.3541	32.2339	32.294	2.9246	3.1208	3.0227	206.982	203.182	205.082	30.9524	30.9752	30.9638	146.777	147.807	147.292	23.901	23.7058	23.8034	41.2533	41.1576	41.2054	27.6511	27.1296	27.3904	23.7648	23.6699	23.7173
49	42.5352	43.6553	43.0953	113.435	114.881	114.158	13.9453	12.4874	13.2164	36.3665	36.7102	36.5384	222.664	221.229	221.946	66.0787	60.3218	63.2002	22.3633	21.3531	21.8582	1.179	0.1622	0.6706	380.366	381.913	381.14	24.7554	24.1816	24.4685	150.487	147.411	148.949	22.0749	20.6362	21.3556	42.508	40.317	41.4125	27.7664	26.1173	26.9418	22.3683	21.873	22.1207
50	43.9333	43.9031	43.9182	117.548	118.48	118.014	21.9252	20.9029	21.414	32.1098	31.7454	31.9276	223.192	217.269	220.23	90.3495	79.6027	84.9761	29.3008	28.7751	29.0379	5.9128	5.743	5.8279	182.498	192.992	187.745	27.5332	-3.9278	11.8027	145.439	144.185	144.812	30.2277	30.4648	30.3463	48.4679	46.7044	47.5862	34.0675	37.283	35.6752	23.8311	23.7972	23.8142
51	43.8742	43.8488	43.8615	115.93	114.909	115.419	42.7015	40.8527	41.7771	37.9156	36.5421	37.2289	297.564	287.524	292.544	113.536	102.302	107.919	51.2667	49.5612	50.4139	12.6922	11.557	12.1246	59.1635	44.8698	52.0166	27.725	27.7884	27.7567	152.444	152.829	152.637	32.72	32.72	32.72	48.4679	48.4679	48.4679	37.283	37.283	37.283	23.7834	23.7692	23.7763
52	43.7037	43.8667	43.7852	105.425	107.144	106.285	31.1194	31.4311	31.2752	38.9775	44.9161	41.9468	254.787	258.257	256.522	88.1935	96.5927	92.3931	36.7609	37.2379	36.9994	8.4952	8.7797	8.63745	221.574	237.708	229.641	26.4709	26.9241	26.6975	173.996	173.393	173.694	26.8655	26.4907	26.6781	44.128	44.234	44.181	36.1621	36.7593	36.4607	22.5848	23.6699	23.1273
53	44.3796	44.4164	44.398	114.944	115.1	115.022	23.6256	28.095	25.8603	40.7006	39.2568	39.9787	259.894	276.65	268.272	74.4307	96.8877	85.6592	40.1896	42.9048	41.5472	12.0676	11.9123	11.99	115.455	119.165	117.31	26.7125	27.4737	27.0931	144.823	141.017	142.92	29.4922	30.3831	29.9377	45.8285	46.4379	46.1332	36.6069	36.6882	36.6476	23.4333	23.2765	23.3549
54	44.1589	44.1792	44.169	114.731	113.424	114.078	45.7846	47.5213	46.6529	42.6997	41.764	42.2319	320.863	322.07	321.467	87.5026	89.6955	88.5991	56.1766	56.3567	56.2666	14.5117	13.8387	14.1752	260.916	246.562	253.739	22.9707	23.4661	23.2184	171.554	173.596	172.575	32.3524	32.3996	32.376	48.4679	48.4679	48.4679	37.283	37.283	37.283	21.8821	21.9677	21.9249
55	43.7601	43.6338	43.697	118.521	117.692	118.107	19.6746	17.9402	18.8074	30.5987	28.4895	29.5441	205.551	197.322	201.436	57.4598	54.0897	55.7747	25.0809	23.5415	24.3112	3.6125	3.4786	3.54555	271.108	247.894	259.501	28.7805	28.5687	28.6746	166.366	167.249	166.808	27.5401	25.7444	26.6423	46.9014	45.6035	46.2525	32.4871	31.1254	31.8062	23.6967	23.6621	23.6794
56	40.2228	40.2833	40.2531	100.574	100.079	100.327	13.8866	15.3572	14.6219	39.0685	38.8741	38.9713	215.538	219.525	217.531	97.6767	107.502	102.589	21.6797	22.7247	22.2022	2.2314	2.1608	2.1961	274.735	269.988	272.362	27.9927	28.3521	28.1724	141.219	134.262	137.74	18.3781	17.9584	18.1683	38.6045	37.784	38.1942	23.0022	22.2248	22.6135	23.714	23.7362	23.7251
57	44.3751	44.3893	44.3822	119.038	119.054	119.046	24.3486	25.7953	25.072	26.5853	27.3533	26.9693	217.587	220.796	219.192	106.812	110.366	108.589	30.2317	31.3112	30.7715	1.4104	1.6326	1.5215	173.671	175.936	174.803	26.5165	27.0432	26.7798	158.942	153.939	156.44	21.6391	22.4589	22.049	39.4279	40.7292	40.0785	26.9151	27.1642	27.0397	23.8514	23.84	23.8457
58	44.4338	44.4637	44.4487	115.838	116.719	116.279	18.8026	21.0981	19.9504	41.02	44.505	42.7625	233.966	243.414	238.69	92.0133	113.741	102.877	27.1599	29.584	28.3719	0.6944	1.6292	1.1618	283.223	324.947	304.085	27.8611	26.8748	27.368	175.549	169.363	172.456	25.1663	27.2311	26.1987	46.349	47.2394	46.7942	30.4107	32.789	31.5998	21.776	22.9533	22.3647
59	44.0852	44.0941	44.0896	113.213	113.322	113.268	33.4606	33.7953	33.6279	39.2487	37.3061	38.2774	237.034	239.729	238.381	73.0356	76.5783	74.807	38.2262	38.2753	38.2507	6.9899	6.373	6.68145	243.971	236.251	240.112	27.6641	28.0354	27.8498	159.602	157.485	158.544	30.1005	30.0485	30.0745	47.5784	47.5236	47.551	35.8869	35.7533	35.8201	23.592	23.1136	23.3528
60	44.3733	44.3827	44.378	117.293	116.836	117.064	22.0651	19.7672	20.9161	50.172	44.6815	47.4267	240.808	235.12	237.964	121.741	112.829	117.285	28.6332	28.2241	28.4287	6.5079	5.8119	6.1599	369.116	340.973	355.045	27.0257	26.7691	26.8974	163.226	164.179	163.703	29.9702	29.7831	29.8767	47.7992	47.7003	47.7497	35.7855	35.4639	35.6247	23.584	23.4713	23.5277
61	44.363	44.3448	44.3539	113.743	113.064	113.403	28.3405	28.3684	28.3544	40.4173	40.3246	40.371	247.649	246.768	247.208	108.689	109.048	108.868	34.0954	34.3601	34.2278	4.6564	4.5195	4.58795	256.2	260.237	258.219	28.1142	28.6609	28.3876	147.972	147.787	147.88	24.5444	24.6842	24.6143	44.8512	44.7012	44.7762	33.0658	32.866	32.9659	23.8472	23.4459	23.6466
62	34.8301	34.9838	34.907	78.1605	78.6267	78.3936	17.8442	20.0095	18.9269	23.2766	23.0417	23.1592	187.59	192.495	190.043	47.512	52.5708	50.0414	22.9078	24.2287	23.5682	2.0691	2.8645	2.4668	110.463	109.808	110.136	26.2596	27.1551	26.7074	126.744	138.892	132.818	21.8177	22.8511	22.3344	42.6899	44.1154	43.4027	23.1362	24.7559	23.946	23.8766	23.8368	23.8567
63	44.3232	44.1558	44.2395	115.134	115.444	115.289	33.0929	31.8671	32.48	39.2442	41.6397	40.4419	288.793	283.437	286.115	92.5092	83.299	87.9041	47.6178	47.3892	47.5035	15.6751	15.5898	15.6325	290.857	287.726	289.292	23.7021	24.0833	23.8927	154.328	155.238	154.783	32.3559	32.1737	32.2648	48.4679	48.4679	48.4679	37.283	37.283	37.283	21.9981	22.08	22.039
64	44.4051	44.4031	44.4041	118.775	118.561	118.668	20.7592	21.644	21.2016	45.2417	40.115	42.6784	236.787	231.737	234.262	98.8496	89.7166	94.2831	25.5225	25.6224	25.5724	1.1254	0.8874	1.0064	321.14	293.219	307.179	26.1955	27.221	26.7082	176.473	174.592	175.533	18.3374	18.9065	18.6219	36.4069	37.7171	37.062	23.9857	24.04	24.0129	23.534	22.9201	23.227
65	44.3649	44.3979	44.3814	117.754	117.61	117.682	15.849	12.2489	14.0489	34.182	32.9555	33.5688	216.562	198.543	207.553	104.378	79.7193	92.0485	22.7454	19.6685	21.2069	2.8818	2.1202	2.501	270.601	259.192	264.897	28.4213	28.0578	28.2396	161.65	147.591	154.621	22.4822	21.5704	22.0263	42.2378	41.3233	41.7805	32.5587	31.9977	32.2782	23.1701	23.427	23.2985
66	41.4079	41.3817	41.3948	95.1998	94.6764	94.9381	32.8916	33.478	33.1848	44.0566	41.3489	42.7028	277.444	281.419	279.431	77.9518	84.1019	81.0268	39.4384	40.1358	39.7871	9.7394	9.0918	9.4156	295.738	271.849	283.794	26.9816	27.5153	27.2484	175.508	174.671	175.089	29.3549	29.0958	29.2253	47.0113	46.6661	46.8387	36.425	36.4748	36.4499	23.2567	22.6262	22.9414
67	44.5452	44.5469	44.5461	119.478	119.401	119.44	28.0109	25.9643	26.9876	37.757	39.4139	38.5855	241.296	234.424	237.86	126.992	122.23	124.611	36.1406	33.7738	34.9572	4.8598	3.8039	4.33185	191.938	199.608	195.773	29.9978	29.267	29.6324	158.478	158.366	158.422	30.2124	29.3339	29.7732	47.6877	47.5657	47.6267	35.5615	35.0163	35.2889	23.5267	23.7825	23.6546
68	44.3589	44.3721	44.3655	118.254	117.942	118.098	21.1548	21.9426	21.5487	44.4216	43.7449	44.0832	231.566	234.991	233.278	84.1252	90.114	87.1196	28.5996	29.1995	28.8996	4.0276	4.9136	4.4706	400.533	397.993	399.263	29.6089	29.8421	29.7255	148.269	144.552	146.411	26.8271	26.9599	26.8935	45.2405	45.6902	45.4654	33.4052	33.5455	33.4753	23.4635	23.496	23.4797
69	44.4451	44.4345	44.4398	118.71	117.304	118.007	16.9753	18.1196	17.5475	42.5447	42.9963	42.7705	236.798	238.953	237.876	57.7934	59.2062	58.4998	29.8984	31.3341	30.6163	7.4597	8.7733	8.1165	242.433	251.058	246.745	28.3561	28.3614	28.3588	173.321	170.377	171.849	25.6448	27.5552	26.6	41.6432	45.0439	43.3436	35.94	36.1446	36.0423	22.864	22.9659	22.915
70	44.3316	44.3422	44.3369	114.632	115.321	114.977	17.939	17.622	17.7805	34.7285	37.0873	35.9079	229.095	223.63	226.362	89.2678	87.4466	88.3572	26.6049	25.4823	26.0436	1.729	1.0933	1.41115	267.833	279.823	273.828	29.3731	29.001	29.187	172.503	168.105	170.304	25.6963	24.2692	24.9827	45.8269	45.0047	45.4158	32.1542	31.3436	31.7489	19.0595	19.7813	19.4204
71	40.5233	43.6405	42.0819	97.6593	110.943	104.301	23.3751	31.8528	27.6139	19.6915	25.8772	22.7843	196.931	232.061	214.496	50.3968	90.4139	70.4053	29.7842	36.2711	33.0277	5.0735	5.5545	5.314	55.306	122.854	89.08	28.8912	28.1103	28.5008	148.945	159.343	154.144	28.8848	30.3788	29.6318	46.9636	47.7294	47.3465	33.3028	35.1789	34.2409	23.9341	23.8758	23.9049
72	44.2436	44.226	44.2348	115.919	115.622	115.77	23.7572	25.0357	24.3965	33.3371	33.4938	33.4154	202.517	212.845	207.681	68.3367	85.5452	76.941	27.056	28.9143	27.9852	2.4621	3.0863	2.7742	179.937	184.074	182.006	29.1774	29.4676	29.3225	142.462	141.589	142.026	20.5056	21.0213	20.7634	37.8753	38.357	38.1161	28.0872	28.1624	28.1248	23.8097	23.8555	23.8326
73	39.3804	40.7143	40.0474	91.0073	95.4068	93.207	26.4561	27.39	26.923	26.5522	26.5046	26.5284	211.65	215.452	213.551	61.9098	66.2109	64.0603	29.9717	31.4124	30.692	4.3902	5.1689	4.77955	133.495	129.463	131.479	29.8226	30.5032	30.1629	150.266	134.37	142.318	25.721	27.5323	26.6267	45.0382	46.3317	45.685	31.3633	32.5766	31.97	23.852	23.7509	23.8014
74	39.3861	40.7582	40.0722	96.9253	102.515	99.7202	8.2865	11.6126	9.94955	24.8475	24.8077	24.8276	184.321	193.245	188.783	45.9249	63.0061	54.4655	13.623	16.6331	15.128	0.8565	1.9019	1.3792	194.707	187.647	191.177	28.5393	29.1683	28.8538	178.002	173.237	175.619	17.4881	20.1054	18.7967	39.5806	41.7711	40.6758	22.1494	24.725	23.4372	23.7677	23.7947	23.7812
75	44.4426	43.6802	44.0614	118.625	118.582	118.603	22.0022	21.8406	21.9214	33.2567	33.5168	33.3867	220.888	221.576	221.232	65.3446	80.0312	72.6879	28.0555	27.584	27.8197	2.2525	2.4652	2.35885	292.983	304.512	298.748	27.7538	26.6103	27.1821	140.99	136.388	138.689	25.4328	23.6002	24.5165	44.3547	42.9378	43.6463	31.3723	28.9877	30.18	23.1609	23.027	23.0939
76	44.493	44.4043	44.4487	118.3	116.602	117.451	36.7115	33.5181	35.1148	43.2359	42.2538	42.7448	296.791	286.655	291.723	122.813	113.676	118.244	48.6262	45.8851	47.2557	12.9862	12.9131	12.9497	206.451	199.831	203.141	26.2792	25.9541	26.1166	162.438	165.282	163.86	32.3529	32.3137	32.3333	48.4679	48.4679	48.4679	37.283	37.283	37.283	23.6081	23.5357	23.5719
77	44.38	44.4593	44.4196	115.755	117.101	116.428	35.9556	36.4149	36.1853	40.3235	44.4847	42.4041	273.867	276.09	274.979	83.4742	88.8148	86.1445	42.5953	43.3962	42.9958	6.9194	8.0993	7.50935	286.967	298.26	292.613	26.7051	25.9495	26.3273	170.74	161.219	165.98	30.4394	31.1924	30.8159	47.7819	47.6622	47.7221	36.4876	36.605	36.5463	21.9465	23.1589	22.5527
78	44.4307	44.4912	44.4609	119.126	119.405	119.266	19.3309	18.003	18.6669	33.3242	34.7537	34.0389	236.592	231.138	233.865	104.727	114.076	109.401	28.7928	27.0035	27.8982	3.9695	3.1219	3.5457	267.584	303.291	285.437	29.0756	28.9306	29.0031	161.302	156.119	158.71	25.9908	24.2398	25.1153	45.6592	44.0045	44.8319	32.0933	31.0786	31.586	23.2789	23.6149	23.4469
79	35.9289	34.1493	35.0391	77.1097	71.6723	74.391	32.201	31.6232	31.9121	26.6714	23.4755	25.0735	235.101	225.515	230.308	101.177	86.3384	93.7577	35.9723	34.3263	35.1493	3.8858	3.2716	3.5787	97.7539	87.6189	92.6864	29.2136	28.3481	28.7809	129.96	120.288	125.124	22.922	22.2531	22.5876	42.9332	42.6317	42.7824	26.9214	25.628	26.2747	23.7573	23.7467	23.752
80	44.2411	44.2351	44.2381	113.26	112.984	113.122	14.5377	17.7502	16.144	50.172	50.172	50.172	205.178	210.394	207.786	87.0073	82.1511	84.5792	19.6737	19.533	19.6033	2.2048	2.6759	2.44035	414.17	426.358	420.264	26.2605	26.2618	26.2612	162.074	164.206	163.14	25.0488	25.8453	25.4471	43.7186	44.3023	44.0104	32.7769	33.4777	33.1273	23.2585	21.8913	22.5749
81	44.3875	44.3929	44.3902	118.849	118.944	118.896	15.6221	17.042	16.332	41.0341	43.0665	42.0503	218.109	221.819	219.964	61.5186	67.8236	64.6711	24.3068	25.5594	24.9331	6.1459	5.7103	5.9281	208.298	225.051	216.674	30.2312	30.3001	30.2657	160.229	150.724	155.477	21.5548	22.2821	21.9184	34.9288	35.7088	35.3188	37.283	37.283	37.283	21.9242	21.9236	21.9239
82	38.1526	36.7276	37.4401	89.1188	84.9205	87.0196	28.5598	27.6168	28.0883	24.5015	25.0699	24.7857	218.276	215.946	217.111	69.0895	74.4762	71.7828	32.8317	32.306	32.5688	4.4307	4.0684	4.24955	83.12	81.117	82.1185	29.6803	29.3983	29.5393	111.439	104.842	108.141	27.6658	26.4744	27.0701	46.4778	46.2335	46.3556	32.8802	31.8935	32.3869	23.6687	23.9638	23.8163
83	44.4459	44.4718	44.4588	118.069	118.997	118.533	29.4645	27.6524	28.5585	50.172	50.172	50.172	260.721	248.39	254.555	98.2331	93.7198	95.9764	37.0312	33.992	35.5116	5.7506	4.7864	5.2685	311.713	292.224	301.968	26.2125	26.8056	26.509	157.005	154.918	155.961	30.0535	28.6856	29.3696	47.1309	46.7752	46.953	35.7124	34.4839	35.0981	22.3632	23.3773	22.8702
84	44.037	44.3075	44.1722	116.464	116.224	116.344	16.6947	21.2954	18.995	22.9342	29.9742	26.4542	194.38	213.597	203.989	63.0122	84.7967	73.9044	21.0668	25.9267	23.4967	-0.2578	0.5164	0.1293	136.46	179.698	158.079	23.6141	25.7556	24.6849	170.42	169.671	170.045	12.1492	14.9401	13.5447	28.4668	34.9908	31.7288	14.4733	15.5404	15.0069	23.3799	23.4591	23.4195
85	36.5444	38.4754	37.5099	78.3968	85.0425	81.7197	21.6268	20.9313	21.2791	29.5956	31.2681	30.4319	214.184	210.941	212.562	83.8582	83.8987	83.8785	26.9328	26.4785	26.7056	2.5486	1.6191	2.08385	149.76	161.439	155.599	28.9273	29.047	28.9871	155.337	145.916	150.626	20.3694	19.6286	19.999	41.2287	42.0858	41.6572	24.5626	22.7196	23.6411	23.8367	23.7884	23.8126
86	44.3804	44.3747	44.3775	117.359	117.162	117.261	29.8091	29.9977	29.9034	39.5991	35.9279	37.7635	274.505	275.791	275.148	74.2747	79.1983	76.7365	42.5741	42.036	42.3051	10.0849	8.865	9.47495	250.509	226.634	238.571	27.2904	28.1622	27.7263	165.04	163.601	164.321	31.3056	30.1477	30.7266	47.1458	46.5299	46.8379	36.6761	36.416	36.5461	23.257	22.897	23.077
87	44.4798	44.5025	44.4911	117.8	117.728	117.764	31.9846	34.6964	33.3405	43.2564	45.7795	44.5179	291.614	303.907	297.761	87.9288	102.433	95.1806	45.1123	48.2078	46.66	11.7587	13.0513	12.405	267.191	274.337	270.764	26.1782	26.3571	26.2676	156.472	149.802	153.137	31.9087	32.72	32.3143	48.4679	48.4679	48.4679	37.283	37.283	37.283	23.4327	23.4916	23.4622
88	43.967	44.2953	44.1311	117.427	118.3	117.864	28.7866	33.1343	30.9605	24.5455	28.3731	26.4593	224.757	238.047	231.402	73.2227	94.2952	83.7589	32.1491	36.2298	34.1895	3.2964	4.1631	3.72975	115.797	150.098	132.948	29.4255	30.3601	29.8928	169.245	161.662	165.453	26.6521	28.3983	27.5252	46.3993	47.1445	46.7719	31.2193	33.3401	32.2797	23.8753	23.8306	23.8529
89	39.1922	39.4584	39.3253	96.5633	99.6871	98.1252	14.0527	13.5099	13.7813	35.4478	32.0188	33.7333	222.334	212.928	217.631	62.6647	64.2892	63.477	22.944	20.4627	21.7034	3.7723	1.8273	2.7998	329.563	289.141	309.352	29.1444	27.1275	28.136	145.642	139.712	142.677	27.0259	24.2487	25.6373	46.8849	45.3725	46.1287	32.3294	29.1865	30.758	22.6341	22.9157	22.7749
90	44.2555	44.326	44.2908	116.691	116.706	116.698	34.6861	43.5589	39.1225	32.5307	37.0765	34.8036	244.985	291.142	268.064	33.2145	109.685	71.4498	45.661	52.1095	48.8852	8.7444	9.4178	9.0811	150.752	220.346	185.549	27.6762	26.8714	27.2738	146.942	163.819	155.381	31.4639	31.7183	31.5911	47.5162	47.7036	47.6099	36.3397	36.543	36.4413	23.1839	23.145	23.1644
91	43.5894	43.7521	43.6707	106.522	107.059	106.791	25.8829	27.6188	26.7508	32.3053	31.9762	32.1407	221.744	227.049	224.396	53.3686	62.016	57.6923	29.5489	30.4192	29.984	6.3427	6.3891	6.3659	229.572	232.951	231.262	28.0279	27.636	27.8319	171.073	175.328	173.2	28.5818	28.6876	28.6347	45.3855	45.8643	45.6249	34.5259	34.4369	34.4814	21.9541	22.6519	22.303
92	44.5554	44.558	44.5567	118.375	119.114	118.745	23.3592	26.4273	24.8932	41.5535	41.913	41.7332	250.984	259.296	255.14	111.501	149.25	130.376	36.5379	36.1576	36.3477	11.947	10.7979	11.3725	203.494	208.4	205.947	28.3614	28.5112	28.4363	148.755	147.576	148.165	31.9999	31.7052	31.8526	48.4679	48.4679	48.4679	37.283	37.283	37.283	23.1109	23.7464	23.4287
93	44.4889	44.5027	44.4958	118.417	119.033	118.725	17.969	19.1353	18.5522	36.8202	40.4359	38.6281	221.633	227.143	224.388	93.2586	112.498	102.878	27.6288	29.55	28.5894	6.3159	5.9567	6.1363	239.289	264.121	251.705	28.4961	28.5788	28.5374	149.524	144.857	147.19	30.0039	29.3607	29.6823	47.4845	46.8363	47.1604	35.7971	35.4227	35.6099	23.1804	23.6739	23.4272
94	44.2211	44.3464	44.2837	106.734	106.46	106.597	27.3388	32.5496	29.9442	30.8969	35.2336	33.0652	240.767	259.063	249.915	67.6255	84.1272	75.8764	32.5275	38.3878	35.4577	7.596	9.5472	8.5716	170.417	210.798	190.608	28.2703	27.6739	27.9721	178.268	175.387	176.827	28.5187	30.2771	29.3979	46.533	47.5176	47.0253	35.7789	36.6269	36.2029	23.6437	23.5671	23.6054
95	44.523	44.5152	44.5191	118.06	119.223	118.642	15.3997	15.4231	15.4114	28.75	27.3774	28.0637	207.208	200.8	204.004	100.915	94.1632	97.5389	20.798	20.8042	20.8011	0.076	0.3116	0.1938	262.967	231.673	247.32	23.696	22.824	23.26	162.57	153.448	158.009	16.648	17.5438	17.0959	36.7287	37.1252	36.9269	20.7737	22.498	21.6359	23.3539	23.5628	23.4583
96	40.4313	40.0417	40.2365	98.6866	96.213	97.4498	19.9373	21.7879	20.8626	38.1651	35.3586	36.7619	207.29	211.843	209.566	60.6123	69.8149	65.2136	21.7024	23.6334	22.6679	1.5987	2.6338	2.11625	317.518	302.741	310.129	28.1717	28.1643	28.168	171.734	167.489	169.611	23.4738	24.2076	23.8407	44.7841	45.3719	45.078	29.1085	29.3551	29.2318	23.024	23.0667	23.0453
