# Supplementary material for: Mapping Genetic Variants Underlying Differences in the Central Nitrogen Metabolism in Fermenter Yeasts
Source: PLoS One. 2014 Jan 21;9(1):e86533. doi: 10.1371/journal.pone.0086533 (PMC3897725; doi:10.1371/journal.pone.0086533)
Supplement: Table S2 — QTLs detected. (XLSX) [file pone.0086533.s005.xlsx]

## Sheet: QTLs_WExSA_Nitrogen
Table S2
QTL Number	Phenotype	Chrm-position	LOD	% Variance Explained	FDR
QTL1	Serine*	3-100	6.96706	29.1	< 0.05
QTL1	Threonine*	3-100	4.48245	16.5	< 0.05
QTL2	Glutamic_acid	4-101	3.02239	9.3	< 0.05
QTL3	Lysine*	6-65	5.26655	8.4	< 0.05
QTL3	Tryptophan	6-65	3.8826	17.7	< 0.05
QTL4	Phenylalanine	8-119	2.90812	6.1	< 0.05
QTL4	Tyrosine	8-119	2.82361	4.1	0.07
QTL5	Aspartic_acid*	9-149	3.47351	16.7	< 0.05
QTL5	Glutamic_acid*	9-149	4.76209	18.5	< 0.05
QTL6	Ammonium	9-256	2.76365	11.36	0.07
QTL6	Lysine	9-256	5.62987	7.3	< 0.05
QTL7	Lysine	10-390	5.50407	6	< 0.05
QTL8	Histidine	12-289	2.88539	13.6	< 0.05
QTL9	Glutamine	13-527	2.62156	12.25	< 0.05
QTL9	Isoleucine*	13-527	2.7651	12.4	< 0.05
QTL9	Serine	13-527	3.04522	10.6	< 0.05
QTL9	Threonine	13-527	4.10083	15.6	< 0.05
QTL9	Tyrosine*	13-527	2.83417	6.8	< 0.05
QTL10	Phenylalanine	15-1048	4.68591	19.8	< 0.05
QTL10	Tyrosine	15-1048	4.87593	12.8	< 0.05
	*Antagonistic QTL
