# Supplementary material for: Mapping Genetic Variants Underlying Differences in the Central Nitrogen Metabolism in Fermenter Yeasts
Source: PLoS One. 2014 Jan 21;9(1):e86533. doi: 10.1371/journal.pone.0086533 (PMC3897725; doi:10.1371/journal.pone.0086533)
Supplement: Table S3 — Consumption levels (mg/L) in reciprocal hemizygotes for GDH2 , GLT1 , AGP1 , GAT2, AGP3 and ASI1 . /WE denotes hemizygotes carrying the WE allele, while SA/Δ denotes hemizygotes carrying the SA allele. (XLSX) [file pone.0086533.s006.xlsx]

## Sheet: GDH2
Table S3
GDH2	D/WE R1	D/WE R2	D/WE R3	D/WE R4	D/WE R5	SA/D R1	SA/D R2	SA/D R3	SA/D R4	SA/D R5	ANOVA p-value	q-value
Aspartic Acid	36.1417	31.0748	34.9615	34.9109	32.8301	36.7026	36.3014	36.3449	41.3342	35.7031	0.0425167	0.134049
Glutamic Acid	85.6899	64.5324	80.0736	81.4911	69.5004	88.4863	88.884	84.3881	106.69	85.6974	0.0331035	0.134049
Serine	30.8785	34.5844	31.2883	33.2394	35.6886	37.3512	22.0018	28.988	32.3342	22.3605	0.116325	0.183377
Histidine	17.9319	13.8999	16.849	16.732	15.4097	22.6527	14.7371	16.9958	23.4465	9.32957	0.991803	0.893428
Glutamine	108.973	111.382	106.154	113.685	116.344	130.544	80.5161	101.161	114.998	81.0952	0.227105	0.318233
Arginine	77.2559	48.8146	65.9623	75.098	58.9456	146.394	52.5134	60.0931	104.649	-10.0517	0.804036	0.845
Threonine	38.6505	42.6607	39.2135	41.2468	43.6981	43.506	29.1579	37.43	40.3107	32.6874	0.0957664	0.177543
Tyrosine	4.11359	5.66563	3.6396	4.60469	5.21838	5.97243	1.2675	2.21519	2.68055	1.9129	0.0687623	0.173437
Ammonium	200.338	102.937	171.354	170.338	132.1	220.153	141.294	180.725	268.239	99.8546	0.886194	0.859702
Methionine	-	-	-	-	-	-	-	-	-	-	-	-
Tryptophan	155.664	153.828	160.735	157.489	157.963	158.31	158.844	160.604	156.294	138.561	0.433594	0.49711
Isoleucine	25.7687	28.3869	22.611	25.4893	27.5477	24.6971	17.3401	20.8805	21.8467	25.0016	0.0412295	0.134049
Leucine	41.7397	44.0543	37.9872	41.5496	43.4349	39.8001	30.5134	34.9585	36.1442	41.1045	0.0371618	0.134049
Phenylalanine	34.1649	34.6149	32.0924	33.7026	34.7548	33.3579	28.0168	31.0377	33.2213	33.5908	0.0985464	0.177543
Lysine	23.5351	23.8074	23.6685	23.6332	23.8066	23.7938	23.7824	23.712	-	23.7872	0.332401	0.419204

## Sheet: GLT1
Table S3
GLT1	D/WE R1	D/WE R2	D/WE R3	D/WE R4	D/WE R5	SA/D R1	SA/D R2	SA/D R3	SA/D R4	SA/D R5	ANOVA p-value	q-value
Aspartic Acid	25.3877	28.3002	27.6427	27.9462	30.4824	33.0624	36.5817	34.1026	36.3997	37.2546	0.000172182	0.0002644584*
Glutamic Acid	60.9405	68.5961	65.9359	67.823	73.8188	70.971	81.3705	72.9606	83.909	87.7371	0.0140795	0.01081254*
Serine	22.5181	19.0811	18.6277	15.4414	22.3689	38.8992	36.9228	38.5354	47.903	35.0042	5.83406e-05	0.0001792134*
Histidine	18.9377	18.3754	18.7915	19.7257	21.7273	15.2381	16.7663	15.871	23.7318	19.0901	0.430886	0.203633
Glutamine	87.1492	78.4807	78.6607	70.3329	90.6566	125.977	124.326	125.177	158.297	124.538	0.000154545	0.0002644584*
Arginine	88.3326	48.1834	49.5092	47.0619	74.3875	72.4771	71.5179	61.4411	176.568	108.886	0.146293	0.0898779
Threonine	28.8818	27.002	27.1572	23.7659	30.4981	47.0956	45.2607	47.1857	53.7039	42.6161	1.60625e-05	0.00009868309*
Tyrosine	5.43952	5.29762	5.06358	3.60834	6.46541	6.13128	5.15963	5.59824	9.00299	4.46095	0.352434	0.188439
Ammonium	144.423	126.611	126.789	146.733	152.09	116.657	156.956	122.413	207.815	178.246	0.368064	0.188439
Methionine	21.2577	-	22.0829	22.0924	-	-	-	-	-	-	-	-
Tryptophan	132.997	153.406	144.954	150.591	151.074	158.546	159.812	159.005	158.822	161.814	0.00817881	0.007178304*
Isoleucine	20.7255	22.3243	21.9447	18.8434	24.5668	29.3053	28.0614	28.84	30.2874	23.8927	0.00228596	0.002808848*
Leucine	35.7627	38.9602	38.1475	33.2997	40.7398	44.3461	43.7071	44.1332	44.9367	39.3974	0.00677454	0.006936779*
Phenylalanine	33.9487	35.3826	35.0267	33.8736	35.7536	35.2928	35.2231	35.2094	35.9552	32.2878	0.996494	0.437297
Lysine	23.7019	23.6154	23.5806	23.3781	23.6596	23.7227	23.7187	23.7446	23.8016	23.7037	0.0327906	0.02238395*

## Sheet: AGP1
Table S3
AGP1	D/WE R1	D/WE R2	D/WE R3	D/WE R4	D/WE R5	SA/D R1	SA/D R2	SA/D R3	SA/D R4	SA/D R5	ANOVA p-value	q-value
Aspartic Acid	34.2302	35.4417	35.484	32.7311	32.7745	31.3866	29.5416	32.7563	31.0133	32.6322	0.013527	0.01690522*
Glutamic Acid	62.4723	64.7542	67.4393	60.3349	56.2459	67.5017	61.3131	72.2211	66.6131	71.7294	0.0751759	0.0587189
Serine	37.4906	36.5348	35.7577	38.0131	35.3932	35.8155	34.1903	30.7939	32.674	30.4929	0.00914949	0.0142931*
Histidine	16.4744	13.7582	15.3199	16.2258	12.896	15.7005	13.9031	14.1416	13.4458	13.1195	0.322643	0.155084
Glutamine	141.893	140.112	138.283	138.167	132.688	119.455	112.054	103.535	109.158	103.162	2.82716e-05	0.000176838*
Arginine	115.714	79.6254	104.05	104.518	73.2673	86.228	65.6845	65.5005	66.7478	46.0706	0.021256	0.01897465*
Threonine	45.6883	45.6291	44.0249	46.7242	44.8811	43.6889	42.3095	38.4053	40.4355	39.1886	0.00275433	0.008605486*
Tyrosine	5.01852	3.32441	3.67936	5.86353	4.17922	5.01681	4.84169	2.86485	3.67786	2.75937	0.40623	0.181315
Ammonium	144.003	135.511	144.126	136.351	111.27	166.859	135.114	185.25	160.297	175.253	0.0194081	0.01897465*
Methionine	-	-	-	-	-	-	-	-	-	-	-	-
Tryptophan	159.873	160.821	162.035	153.648	157.39	160.013	159.871	161.661	162.371	160.121	0.227477	0.125492
Isoleucine	22.5363	20.7603	19.5156	25.5121	23.1176	26.0913	26.1373	22.2795	23.827	23.3915	0.147282	0.0920318
Leucine	38.8581	37.591	35.3156	41.9855	40.2921	42.5877	42.7539	39.4794	40.8026	40.6521	0.096282	0.0668485
Phenylalanine	27.2905	25.6184	24.2069	30.397	27.985	32.4667	32.0005	29.4009	30.7106	31.4824	0.00841273	0.0142931*
Lysine	23.6237	23.5931	-	23.8389	-	23.7706	23.7788	23.8228	23.8008	23.6784	0.240995	0.125492

## Sheet: GAT2
Table S3
GAT2	D/WE R1	D/WE R2	D/WE R3	D/WE R4	D/WE R5	SA/D R1	SA/D R2	SA/D R3	SA/D R4	SA/D R5	ANOVA p-value	q-value
Aspartic Acid	39.1591	40.1697	37.9165	34.7999	38.0693	39.765	34.7952	36.6108	37.7753	36.6898	0.482422	0.391466
Glutamic Acid	103.221	108.144	100.06	89.3395	101.227	107.481	90.5183	95.9824	98.8737	94.6066	0.508144	0.391466
Serine	15.6711	15.3057	12.2246	18.3804	10.7083	13.0872	6.55715	11.0852	17.6113	14.7685	0.447082	0.391466
Histidine	17.4592	18.1509	14.4238	15.3575	14.803	16.6891	12.6435	13.8985	17.3068	14.8866	0.427008	0.391466
Glutamine	22.5013	18.7963	2.78252	18.091	-1.71712	10.1157	-16.1049	-1.92383	26.8166	11.9141	0.513476	0.391466
Arginine	64.6442	77.8099	40.9119	54.0816	38.5196	68.0581	12.9321	34.9903	90.5208	58.361	0.888118	0.562005
Threonine	21.8021	21.4251	19.1663	25.2826	17.7764	18.5355	13.9716	17.1972	22.7997	20.7505	0.253198	0.391466
Tyrosine	2.50309	2.22946	1.57292	3.34106	1.05412	1.26362	0.761041	1.32808	2.77944	2.58446	0.497362	0.391466
Ammonium	146.352	157.607	110.594	105.555	113.886	150.196	92.1236	107.467	163.203	123.076	0.980968	0.579377
Methionine	19.8161	20.1583	19.7035	21.3378	20.6507	19.8786	20.0024	20.1745	20.1105	19.1028	0.216972	0.391466
Tryptophan	152.364	151.342	153.779	155.067	151.539	153.186	143.308	152.695	151.926	156.944	0.62271	0.424365
Isoleucine	17.6001	15.0738	16.3551	21.6446	15.0741	12.3573	14.7859	15.6747	16.1706	17.597	0.255419	0.391466
Leucine	33.3394	27.6739	32.456	39.9019	29.6846	21.1288	31.9845	32.3751	30.7321	34.228	0.440789	0.391466
Phenylalanine	30.0415	28.8157	28.8336	30.9791	28.4446	27.0292	27.529	28.3152	27.8867	29.6133	0.0700985	0.391466
Lysine	23.4381	23.1414	23.5603	23.8384	23.2305	22.6002	23.3001	23.6344	23.1069	23.7742	0.530247	0.391466

## Sheet: ASI1
Table S3
ASI1	D/WE R1	D/WE R2	D/WE R3	D/WE R4	D/WE R5	SA/D R1	SA/D R2	SA/D R3	SA/D R4	SA/D R5	ANOVA p-value	q-value
Aspartic Acid	34.5122	33.6087	34.7076	36.9109	36.7131	24.3639	28.8032	22.3596	28.6282	23.2961	0.000183388	0.0005839938*
Glutamic Acid	80.3104	75.736	81.3398	91.0177	85.7957	56.3713	70.1824	51.171	68.7377	53.0068	0.00133445	0.002090451*
Serine	24.6827	28.4844	17.8602	23.0826	23.6764	18.3151	19.3311	17.6333	18.032	17.0035	0.0137975	0.01249905*
Histidine	14.3165	15.2247	11.2134	15.435	15.759	15.7208	19.8729	14.0964	18.0179	14.7346	0.16109	0.102597
Glutamine	91.4308	100.827	72.0075	86.58	89.8049	73.1054	78.0307	69.1625	75.139	69.131	0.0157479	0.01249905*
Arginine	52.0121	66.19	23.2365	76.0196	64.9515	35.3116	60.6466	55.4875	47.7249	33.7387	0.377259	0.18911
Threonine	32.9739	36.3779	26.4128	30.2144	31.6319	26.4319	26.5935	24.1744	26.3015	25.1522	0.00928057	0.00985124*
Tyrosine	1.79932	2.95898	0.106836	1.28252	1.34294	4.34133	4.51394	3.55072	4.15265	4.00381	0.000684785	0.001453785*
Ammonium	131.29	130.446	108.193	168.536	156.7	87.8133	126.656	75.4961	114.3	67.9066	0.0206085	0.01458385*
Methionine	22.2762	-	22.077	-	-	21.9014	22.0885	21.1878	22.0728	21.7979	0.247746	0.143444
Tryptophan	159.529	158.373	159.508	153.974	158.561	149.285	145.115	147.011	150.56	145.556	0.000101357	0.0005839938*
Isoleucine	19.2357	21.3824	16.2197	18.4736	18.3946	19.3167	19.6767	16.2518	19.6869	19.2242	0.934057	0.396597
Leucine	33.2003	36.5937	27.7988	31.8756	33.0587	34.9201	35.0427	30.4177	34.7084	35.153	0.386004	0.18911
Phenylalanine	29.2249	30.0501	27.3276	28.5852	29.5705	33.512	34.2776	30.1317	34.153	33.5717	0.00164113	0.002090451*
Lysine	23.6415	23.7374	23.5234	23.7038	23.7286	23.7049	23.6642	23.7643	23.5522	23.7646	0.68957	0.313702

## Sheet: AGP3
Table S3
AGP3	D/WE R1	D/WE R2	D/WE R3	D/WE R4	D/WE R5	SA/D R1	SA/D R2	SA/D R3	SA/D R4	SA/D R5	ANOVA p-value	q-value
Aspartic Acid	31.8977	34.0153	36.5321	31.4065	30.3218	35.5089	34.9349	38.7893	37.3807	38.1071	0.35153	0.979308
Glutamic Acid	67.1945	73.6481	84.2651	63.7883	64.0315	79.0982	74.1224	92.2666	87.2427	91.7911	0.334113	0.979308
Serine	37.6974	39.5994	37.2756	31.6509	36.054	41.8803	37.3682	31.7712	37.127	36.5104	0.907802	0.979308
Histidine	16.904	18.4633	20.7736	13.9606	15.9556	21.3254	16.8701	18.7785	18.9119	20.7326	0.622924	0.979308
Glutamine	124.486	129.712	129.567	107.533	116.96	136.063	123.366	115.884	125.681	125.702	0.90471	0.979308
Arginine	84.4406	88.9216	120.725	45.956	74.5251	124.166	60.6945	86.6212	81.4717	89.3256	0.979308	0.979308
Threonine	45.5743	47.4194	44.2574	39.8362	44.1596	48.1627	45.6043	40.0374	44.8634	44.549	0.890698	0.979308
Tyrosine	6.81223	7.37205	5.18892	4.08705	5.98891	6.42894	5.09296	3.47912	5.98416	6.24348	0.613517	0.979308
Ammonium	117.058	149.027	188.515	103.337	98.4115	201.309	144.776	205.957	200.142	221.677	0.328711	0.979308
Methionine	-	-	-	-	-	-	-	-	-	-	-	-
Tryptophan	152.753	156.92	161.844	160.952	154.366	155.498	159.972	161.961	157.5	151.835	0.91823	0.979308
Isoleucine	29.3742	30.286	24.2332	25.2641	28.2849	27.6673	27.6877	22.4379	28.6356	29.5077	0.856086	0.979308
Leucine	44.7421	45.2883	40.0046	42.242	44.1786	43.291	43.8488	38.4503	44.3333	44.7031	0.884307	0.979308
Phenylalanine	35.0557	36.0984	32.2166	32.5568	33.8201	34.2593	34.7067	32.5281	35.92	36.2405	0.806787	0.979308
Lysine	23.8426	-	23.7837	23.8379	23.8466	23.8038	23.8009	23.6663	23.7794	-	0.363147	0.979308
