# Supplementary material for: Mapping Genetic Variants Underlying Differences in the Central Nitrogen Metabolism in Fermenter Yeasts
Source: PLoS One. 2014 Jan 21;9(1):e86533. doi: 10.1371/journal.pone.0086533 (PMC3897725; doi:10.1371/journal.pone.0086533)
Supplement: Table S4 — Synthetic must MS300 composition. Nitrogen, salts, vitamins, anaerobiosis factors and sugar contained in the MS300 medium. (XLSX) [file pone.0086533.s007.xlsx]

## Sheet: Hoja1
Table S4
Amino Acid	Formula	Molecular Weight (g/mol)	Proportion of Nitrogen per Molecula	Quantity in MS300 (mg/L)	YAN MS300	% assimilable nitrogen
Aspartic Acid	C4H7NO4	133.1	0.11	44.5	4.68	1.53644
Glutamic Acid	C5H9NO4	147.13	0.1	120.4	11.46	3.76231
Serine	C3H7NO3	105.09	0.13	78.5	10.46	3.43401
Histidine	C6H9N3O2 . HCl . H2O	209.64	0.07	50	3.35	1.0998
Glutamine	C5H10N2O3	146.15	0.1	505.3	48.4	15.8897
Glycine	C2H5NO2	75.07	0.19	18.3	3.41	1.1195
Arginine	C6H14N4O2 . HCl	210.67	0.07	503.5	33.23	10.9094
Threonine	C4H9NO3	119.12	0.12	75.92	8.92	2.92843
Alanine	C3H7NO2	89.09	0.16	145.3	22.83	7.49508
Proline	C6H13NO2	115.1	0	612.6	0	0
Tyrosine	C9H11N1O3	181.19	0.08	18.3	1.41	0.462902
Valine	C5H11NO2	117.15	0.12	44.5	5.32	1.74655
Methionine	C5H11NO2S	149.21	0.09	31.4	2.95	0.968483
Cysteine	C3H7NO2S	121.16	0.12	13.1	1.51	0.495732
Tryptophan	C11H12N2O2	204.23	0.07	179.3	12.55	4.12016
Isoleucine	C6H13NO2	131.18	0.11	32.7	3.49	1.14576
Leucine	C6H13NO2	131.17	0.11	48.4	5.17	1.69731
Phenylalanine	C9H11NO2	165.19	0.08	37.9	3.21	1.05384
Lysine	C6H14N2O2 . HCl	182.65	0.08	24	1.85	0.607354
Total Amino Acids					184.21	60.476
Ammonium	NH4Cl	53.49	0.262	460	120.4	39.5272
				YAN	304.6	100
Salts	Quantity in MS300 (mg/L)
KH2PO4	750
K2SO4	500
MgSO4 x 7H2O	250
CaCl2 x 2H2O	155
NaCl	200
MnSO4 x H2O	4
ZnSO4	4
CuSO4 x 5H2O	1
KI	1
CoCl2 x 6H2O	0.4
H3BO3	1
NaMoO4 x 2H2O	1
Vitamines	Quantity in MS300 (mg/L)
Myo-inositol	20
Nicotinic Acid	2
Calcium pentanoate	1.5
Thiamine HCl	0.25
Pyridoxine HCl	0.25
Biotin	0.003
Anaerobiosis Factors	Quantity in MS300 (mg/L)
Sodium oleate	5
Ergosterol	15
Sugars	Quantity in MS300 (g/L)
Glucose	125
Fructose	125
