# Supplementary material for: Mapping Genetic Variants Underlying Differences in the Central Nitrogen Metabolism in Fermenter Yeasts
Source: PLoS One. 2014 Jan 21;9(1):e86533. doi: 10.1371/journal.pone.0086533 (PMC3897725; doi:10.1371/journal.pone.0086533)
Supplement: Table S5 — Primers used in this study. A. Primers for reciprocal hemizygosity. B. Primers for confirmation of the hemizygotes strains. (XLSX) [file pone.0086533.s008.xlsx]

## Sheet: Primers for RH
Primer	Sequence 5´ - 3´
GAT2_FW	ATTGTTTGTTTTCACTTTAATAAAGGGCTTTTACGACTTGTCTCAAAAAATTTCATCGAGcggcatcagagcagattgtactg
GAT2_RV	AAAATGTGTTATGTAAGATGTACGTACGTAATGGATATTATATGAATGTATGATTTTATAacaccgcagggtaataactg
GLT1_FW	AATAAATAAATAAATAAATAAATAATATACGATCATAAAATAAATAATAACTCAAGCTTTcggcatcagagcagattgtactg
GLT1_RV	CTTAATCTATTTGCCATTTATTTATTTTGAAGAACTAGAAAAAGAATTAGAAAAGAAAGCacaccgcagggtaataactg
AGP1_FW	ATTACTACAAAACAGAAGTACAAAAATGAATAAATATAAAAGAAGTAAATGCTTTTTTTTcggcatcagagcagattgtactg
AGP1_RV	GTTTATTATGTAATCTTTATAGAAGAAGCACGCTAATATAGACAAAGATAGCTTCGCACAacaccgcagggtaataactg
GDH2_FW	TATGTTTAATTTTCTTTTCTGACGGCAGAACTAATTTATACAAAACAATTTTATTGAAGCcggcatcagagcagattgtactg
GDH2_RV	GATCTCAACAAAACATACAAAACAAGGATATTAAATTCACAACAATAAAAAGAATAAAGAacaccgcagggtaataactg
AGP3_FW	TTTTTGTCAGTTCTCCCCTCATTGCTCTGAAAATATACAAGATTTCAGCAATCCTCGCTAcggcatcagagcagattgtactg
AGP3_RV	TGGGGGGGCGGCTGTAAAAAGGTAAAATAATTCTCAAATAGCTTATATTCACAATAATGGacaccgcagggtaataactg
PTR3_FW	AATTTAGCACACGCACACTCACACATACATAGGTACGAAATACACAACTGATAGGCGTTCcggcatcagagcagattgtactg
PTR3_RV	AGTGTTTTCTTTTAATACCTGTATACCAGAACCTTAAACATACGTATATATTTAGATGCAacaccgcagggtaataactg
SPE4_FW	TATTCGGATAAATATACAAGTAAATAGACTTTTTAAAATAATAATATCAATGCTAATAAAcggcatcagagcagattgtactg
SPE4_RV	ATAAAATATCAAAACGCCGATGAGACAGGCAGGATAAAGTGACAGATTCAGTTATACATTacaccgcagggtaataactg
ASI1_FW	ATTTTTCTTAATTTTATCTGGGTTTTTTTCTTCTTTTTACAAAGAAACTATGCTAAGAATcggcatcagagcagattgtactg
ASI1_RV	AATGCTAGAGCTCCCAAACGAAAAACCTCTTTTAGATACCATGCAAAAGTTCTTAAACTAacaccgcagggtaataactg

## Sheet: Confirmation of RH
Primer	Sequence 5´ - 3´
GAT2_A4	TTAGGAAAACGCGGGCGGCT
GAT2_A1	TCGTTTCCTTTCTTCGTGTCGGC
GLT1_A4	CGCAGACGGATACTCTCAGTTGCTC
GLT1_A1	ATTTCTCCAAAGTCAAGCAGGAACACT
AGP1_A4	ACTGAACCGCAAATCAATCC
AGP1_A1	CCTGATGCACGACGAAAAC
GDH2_A4	CCTGACGGCGTGCCACAACA
GDH2_A1	TGCGTAGCGCGCCTTTCCT
AGP3_A4	AGGCCCTTTTCCGTTACCACAAC
AGP3_A1	GTCGAAGTAGTGTAGCGTAGCGCC
ASI1_A4	GGCATGAGTTCAGAGTCAATATGCCA
ASI1_A1	TGAGGGCGCCCCTTTATGTTGA
S5	CCTTTTGATGTTAGCAGAATTGTC
S8	CCTCTAGGTTCCTTTGTTACTTCT
